# Supplementary material for: Key Factors in Epidemiological Exposure and Insights for Environmental Management: Evidence from Meta-analysis
Source: Environ Pollut. Author manuscript; Available in PMC 2024 Dec 1. (PMC7616677; doi:10.1016/j.envpol.2024.124991)
Supplement: Supplementary Material [file EMS198683-supplement-Supplementary_Material.zip]

Archive with 2 entries (2 files):
- 1-s2.0-S0269749124017068-mmc2.docx
- 1-s2.0-S0269749124017068-mmc1.docx
